# Supplementary material for: Fully Automated Serum LC-MS/MS Platform and Pediatric Reference Intervals for Organic Acids, Amino Acids, and Acylcarnitines in Children (Ages 0–6 Years): Toward Quantitative Diagnosis of Inborn Errors of Metabolism
Source: Diagnostics (Basel). 2026 Mar 19;16(6):911. doi: 10.3390/diagnostics16060911 (PMC13025015; doi:10.3390/diagnostics16060911)
Supplement: Supplementary file 1 [file diagnostics-16-00911-s001.zip]

Archive with 2 entries (2 files):
- diagnostics-4110290-supplementary.xlsx
- Supplemental Figure S1 .pdf
