# Supplementary material for: Fully Automated Serum LC-MS/MS Platform and Pediatric Reference Intervals for Organic Acids, Amino Acids, and Acylcarnitines in Children (Ages 0–6 Years): Toward Quantitative Diagnosis of Inborn Errors of Metabolism
Source: Diagnostics (Basel). 2026 Mar 19;16(6):911. doi: 10.3390/diagnostics16060911 (PMC13025015; doi:10.3390/diagnostics16060911)
Supplement: Supplementary file 1 [file diagnostics-16-00911-s001.zip › diagnostics-4110290-supplementary.xlsx]

## Sheet: Table S1
Table S1. Standards and ISTD
Type	Caregory	No.	Compound name	Vendor	Product No.
Target	OA	1	Adipic acid	Tokyo Chemical Industry (Japan)	A0161
Target	OA	2	Ethylmalonic acid	Fujifilm Wako Pure Chemicals (Japan)	320-92121
Target	OA	3	Glutaric acid	Tokyo Chemical Industry (Japan)	G0069
Target	OA	4	Hexanoylglycine	Sigma-Aldrich(USA)	93544
Target	OA	5	Isovalerylglycine	Tokyo Chemical Industry (Japan)	H0701
Target	OA	6	Lactic acid	Sigma-Aldrich(USA)	L1750-10G
Target	OA	7	Methylcitric acid	Tronto Research Chemicals (Canada)	M265080
Target	OA	8	Methylmalonic acid	Tokyo Chemical Industry (Japan)	M54058
Target	OA	9	Methylsuccinic acid	Tokyo Chemical Industry（Japan）	M0430
Target	OA	10	Orotic acid	Tokyo Chemical Industry (Japan)	O0065
Target	OA	11	Pyruvic acid	Sigma-Aldrich(USA)	107360-25G
Target	OA	12	Sebacic acid	Fujifilm Wako Pure Chemicals (Japan)	196-00272
Target	OA	13	Suberic acid	Santa Cruz Biochemistry (USA)	sc-208404
Target	OA	14	Suberylglycine	Sigma-Aldrich(USA)	52888
Target	OA	15	Tiglylglycine	Tokyo Chemical Industry (Japan)	T1260
Target	OA	16	2-Hydroxyglutaric acid	Sigma-Aldrich(USA)	90790
Target	OA	17	2-Methyl-3-Hydroxybutyric acid	Tronto Research Chemicals(Canada)	H946485
Target	OA	18	3-Hydroxybutyric acid	Sigma-Aldrich(USA)	54965
Target	OA	19	3-Hydroxyglutaric acid	Sigma-Aldrich(USA)	04725
Target	OA	20	3-Hydroxyisovaleric acid	Sigma-Aldrich(USA)	43424
Target	OA	21	3-Hydroxypropionic acid	Tokyo Chemical Industry (Japan)	H0927
Target	OA	22	3-Hydroxy-3-methylglutaric acid	Tokyo Chemical Industry (Japan)	H0436
Target	OA	23	3-Methylcrotonylglycine	Santa Cruz Biochemistry (USA)	sc-209651
Target	OA	24	3-Methylglutaconic acid	Sigma-Aldrich(USA)	44108
Target	OA	25	3-Methylglutaric acid	Tokyo Chemical Industry (Japan)	M0330
Target	AA	26	Arginine	Sigma-Aldrich (USA)	A5006
Target	AA	27	Citrulline	Sigma-Aldrich (USA)	C7629
Target	AA	28	Glutamine	Nacalai tesque (Japan)	16919-84
Target	AA	29	Leucine	Sigma-Aldrich (USA)	L8000
Target	AA	30	Methionine	Sigma-Aldrich (USA)	M9625
Target	AA	31	Phenylalanine	Sigma-Aldrich (USA)	P2126
Target	AA	32	Tyrosine	Sigma-Aldrich (USA)	T3754
Target	AA	33	Valine	Sigma-Aldrich (USA)	V0500
Target	AC	34	Carnitine(C0)	Sekisui Medical Corporation (Japan)	NeoSMAAT®AC
Target	AC	35	Acetyl carnitine(C2)	Sekisui Medical Corporation (Japan)	NeoSMAAT®AC
Target	AC	36	Propionyl carnitine(C3)	Sekisui Medical Corporation (Japan)	NeoSMAAT®AC
Target	AC	37	Butyryl carnitine(C4)	Sekisui Medical Corporation (Japan)	NeoSMAAT®AC
Target	AC	38	Methylmalonylcarnitine(C4DC)	Tronto Research Chemicals (Canada)	TRC-MR318900
Target	AC	39	Isovaleryl carnitine(C5)	Sekisui Medical Corporation (Japan)	NeoSMAAT®AC
Target	AC	40	Tigryl-carnitine (C5:1)	Tronto Research Chemicals (Canada)	T793780
Target	AC	41	3-Hydroxyisovaleryl carnitine(C5OH)	Sekisui Medical Corporation (Japan)	NeoSMAAT®AC
Target	AC	42	Glutaryl carnitine(C5DC)	Sekisui Medical Corporation (Japan)	NeoSMAAT®AC
Target	AC	43	Hexanoyl carnitine(C6)	Sekisui Medical Corporation (Japan)	NeoSMAAT®AC
Target	AC	44	Octanoyl carnitine(C8)	Sekisui Medical Corporation (Japan)	NeoSMAAT®AC
Target	AC	45	Decanoyl carnitine(C10)	Sekisui Medical Corporation (Japan)	NeoSMAAT®AC
Target	AC	46	Dodecanoyl carnitine(C12)	Sekisui Medical Corporation (Japan)	NeoSMAAT®AC
Target	AC	47	Tetradecanoyl carnitine(C14)	Sekisui Medical Corporation (Japan)	NeoSMAAT®AC
Target	AC	48	Tetradecenoyl arnitine(C14:1)	Sekisui Medical Corporation (Japan)	NeoSMAAT®AC
Target	AC	49	Palmitoyl carnitine(C16)	Sekisui Medical Corporation (Japan)	NeoSMAAT®AC
Target	AC	50	Stearoyl carnitine(C18)	Sekisui Medical Corporation (Japan)	NeoSMAAT®AC
Internal Standards	OA	1	13C2-Glutaric acid	Santa Cruz (USA)	sc-280742
Internal Standards	OA	2	13C2-15N1-Isovalerylglycine	Cambridge Isotope Labratories (USA)	CNLM-9291-PK
Internal Standards	OA	3	13C3-Lactic acid	ALSACHIM (France)	C8321
Internal Standards	OA	4	2H3-DL-Methylcitic acid	ALSACHIM (France)	C8324
Internal Standards	OA	5	13C4-Methylmalonic acid	ALSACHIM (France)	C8325
Internal Standards	OA	6	13C3-Pyruvic acid	ALSACHIM (France)	M148
Internal Standards	OA	7	2H5-3-Hydroxyglutaric acid	Med Chem Express (USA)	HY-113411S
Internal Standards	OA	8	2H8-3-Hydroxyisovaleric acid	Cambridge Isotope Labratories (USA)	DLM-10603-PK
Internal Standards	OA	9	13C3-3-Hydroxypropionic acid	ALSACHIM (France)	C8223
Internal Standards	OA	10	13C2-15N1-3-Methylcrotonylglycine	Tronto Research Chemicals (Canada)	M294542
Internal Standards	AA	11	13C6-L-Arginine・HCl	Sekisui Medical Corporation(Tokyo, Japan)	NeoSMAAT®
Internal Standards	AA	12	2H7-L-Citrulline	Sekisui Medical Corporation(Tokyo, Japan)	NeoSMAAT®
Internal Standards	AA	13	2H3-L-Leucine	Sekisui Medical Corporation(Tokyo, Japan)	NeoSMAAT®
Internal Standards	AA	14	2H3-DL-Methionine	Sekisui Medical Corporation(Tokyo, Japan)	NeoSMAAT®
Internal Standards	AA	15	13C6-L-Phenylalanine	Sekisui Medical Corporation(Tokyo, Japan)	NeoSMAAT®
Internal Standards	AA	16	13C6-L-Tyrosine	Sekisui Medical Corporation(Tokyo, Japan)	NeoSMAAT®
Internal Standards	AA	17	2H8-L-Valine	Sekisui Medical Corporation(Tokyo, Japan)	NeoSMAAT®
Internal Standards	AC	18	2H9-DL-Carnitine(2H9-C0)・HCl	Sekisui Medical Corporation(Tokyo, Japan)	NeoSMAAT®
Internal Standards	AC	19	2H3-Acetyl-L-Carnitine(2H3-C2)・HCl	Sekisui Medical Corporation(Tokyo, Japan)	NeoSMAAT®
Internal Standards	AC	20	2H3-Propionyl-L-Carnitine(2H3-C3)・HCl	Sekisui Medical Corporation(Tokyo, Japan)	NeoSMAAT®
Internal Standards	AC	21	2H3-Butyryl-L-Carnitine(2H3-C4)・HCl	Sekisui Medical Corporation(Tokyo, Japan)	NeoSMAAT®
Internal Standards	AC	22	2H9-Isovaleryl-L-Carnitine(2H9-C5)・HCl	Sekisui Medical Corporation(Tokyo, Japan)	NeoSMAAT®
Internal Standards	AC	23	2H9-(3-Hydroxyisovaleryl)-L-Carnitine(2H9-C5OH)・HCl	Sekisui Medical Corporation(Tokyo, Japan)	NeoSMAAT®
Internal Standards	AC	24	2H9-Glutaryl-L-Carnitine(2H9-C5DC)・HCl	Sekisui Medical Corporation(Tokyo, Japan)	NeoSMAAT®
Internal Standards	AC	25	2H3-Octanoyl-L-Carnitine(2H3-C8)・HCl	Sekisui Medical Corporation(Tokyo, Japan)	NeoSMAAT®
Internal Standards	AC	26	2H3-Decanyl-L-Carnitine(2H3-C10)・HCl	Sekisui Medical Corporation(Tokyo, Japan)	NeoSMAAT®
Internal Standards	AC	27	2H3-Dodecanyl-L-Carnitine(2H3-C12)・HCl	Sekisui Medical Corporation(Tokyo, Japan)	NeoSMAAT®
Internal Standards	AC	28	2H3-Tetradecanyl-L-Carnitine(2H3-C14)・HCl	Sekisui Medical Corporation(Tokyo, Japan)	NeoSMAAT®
Internal Standards	AC	29	2H3-Tetradecenoyl-L-Carnitine(2H3-C14:1)・HCl	Sekisui Medical Corporation(Tokyo, Japan)	NeoSMAAT®
Internal Standards	AC	30	2H3-Palmytoyl-L-Carnitine(2H3-C16)・HCl	Sekisui Medical Corporation(Tokyo, Japan)	NeoSMAAT®
Internal Standards	AC	31	2H3-Stearoyl-L-Carnitine(2H3-C18)・HCl	Sekisui Medical Corporation(Tokyo, Japan)	NeoSMAAT®
Abbreviations: OA, organic acids; AA, amino acids; AC, acylcarnitines.

## Sheet: Table S2
Table S2. Demographic characteristics (age and sex distribution) of children without inborn errors of metabolism
Age	Male	Female	total	(%)
0y	31	16	47	15.8784
1y	19	21	40	13.5135
2y	17	20	37	12.5
3y	15	16	31	10.473
4y	13	19	32	10.8108
5y	32	25	57	19.2568
6y	29	23	52	17.5676
	156	140	296

## Sheet: Table S3
Table S3. Distribution of IEM Patient cohort
Disorder Category	Disease Name	OMIM ID	Number of cases
			Kyushu Univ. Hosp.	Shimane Univ. Hosp.
Organic acid disorder	Propionic acidemia	#606054	0	18
	Methylmalonic acidemia	#251000	0	25
	Isovaleric acidemia	#243500	0	4
	3-Methylcrotonyl-CoA carboxylase deficiency	#210200	0	7
Fatty acid disorder	Glutaric acidemia typeⅡ	#231680	0	8
	Medium chain acyl-CoA dehydrogenase deficiency	#201450	0	8
	Very long chain acyl-CoA dehydrogenase deficiency	#201475	0	3
	Carnitine palmitoyltransferaseⅡ deficiency	#255110	0	7
	Mitochondrial trifunctional protein deficiency	#609015, #620300	0	3
Amino acid disorder	Phenylketonuria	#261600	4	0
	Ornithine transcarbamylase deficiency	#311250	1	0
All cases were biochemically diagnosed by metabolite analysis. There was no overlap of cases within the analyzed cohort.
Univ.,University; Hosp., Hospital.

## Sheet: Table S4
Table S4. Multiple reaction monitoring transitions of 3-Nitrophenylhydrazine(3-NPH) derivatized compounds.
ID	Retention Time (min)	Polarity	Precursor ion (m/z)	Product ion (m/z)		HMDB ID
				Quantification	Reference
Arginine	1.385	ESI-	308.1	266.25	137.1	HMDB0000517
13C6_Arginine	1.385	ESI-	314	271.25	137.1	-
Glutamine	2.3	ESI+	282.2	114	265.2	HMDB0000641
Citrulline	2.424	ESI-	309.4	266	137	HMDB0000904
2H7_Citrulline	2.424	ESI-	316.4	273	137	-
AC_C0	2.504	ESI+	297.35	238.1	145.25	HMDB0000062
2H9_AC_C0	2.504	ESI+	306.4	238.2	-	-
AC_C2	5.082	ESI+	339.4	220.3	339.2	HMDB0240773
2H3_AC_C2	5.082	ESI+	342.4	220.3	-	-
Valine	5.131	ESI+	253.3	138	236	HMDB0000883
2H8_Valine	5.131	ESI+	261.3	138	244	-
Tyrosine	5.178	ESI+	317.3	300.1	138	HMDB0000158
13C6_Tyrosine	5.178	ESI+	323.3	306.1	138	-
Methionine	5.38	ESI-	283.2	137	235.1	HMDB0000696
2H3_Methionine	5.38	ESI-	286.2	137	235.1	-
AC_C5OH	5.455	ESI+	397.4	220.2	397.4	HMDB0061189
2H9_AC_C5OH	5.455	ESI+	406.5	220.2	-	-
3-Hydroxypropionic acid	5.472	ESI-	224.2	194	152	HMDB0000700
13C3_3-Hydroxypropionic acid	5.472	ESI-	227.3	196	152	-
AC_C3	5.557	ESI+	353.5	220.3	353.2	HMDB0000824
2H3_AC_C3	5.557	ESI+	356.4	220.3	-	-
Leucine	5.644	ESI+	267.3	250.2	138	HMDB0000687
2H3_Leucine	5.644	ESI+	270.3	253.2	138	-
Orotic acid	5.748	ESI-	290.1	150.1	178.15	HMDB0000226
Lactic acid	5.834	ESI-	224.2	152.15	137.1	HMDB0000190
13C3_Lactic acid	5.834	ESI-	227.05	152.15	137.1	-
Phenylalanine	5.86	ESI+	301.3	138	284	HMDB0000159
13C6_Phenylalanine	5.86	ESI+	307.3	138	290	-
3-Hydroxybutyric acid	5.89	ESI-	238.2	152.15	194.2	HMDB0000011
AC_C4	5.92	ESI+	367.4	220.3	367.3	HMDB0002013
2H3_AC_C4	5.92	ESI+	370.2	220.3	-	-
AC_C5:1	6.014	ESI+	379.3	220.1	145.15	HMDB0002366
AC_C4DC	6.138	ESI+	532.15	220.15	145.15	HMDB0013133
AC_C5DC	6.183	ESI+	546.5	220.2	546.2	HMDB0013130
2H9_AC_C5DC	6.183	ESI+	555.3	220.2	-	-
AC_C5	6.213	ESI+	381.5	220.1	381.4	HMDB0000688
2H9_AC_C5	6.213	ESI+	390.3	220.1	-	-
2-Methyl-3-hydroxybutyric acid	6.265	ESI-	252.4	208.1	137	HMDB0000354
3-Hydroxyisovaleric acid	6.373	ESI-	252.4	194.05	152	HMDB0000754
2H8_3-Hydroxyisovaleric acid	6.373	ESI-	260.1	196.25	152	-
AC_C6	6.605	ESI+	395.2	220.1	395.2	HMDB0000756
3-Methylcrotonylglycine	6.945	ESI-	291.4	209	137	HMDB0000459
13C2_15N1_3_Methylcrotonylglycine	6.945	ESI-	294.1	212.1	137	-
Tiglylglycine	6.98	ESI-	291.2	209.2	137.15	HMDB0000959
Isovalerylglycine	6.993	ESI-	293.5	137.2	209.2	HMDB0000678
13C2_15N1_Isovalerylglycine	6.993	ESI-	296.1	212.2	137.2	-
3-Hydroxyglutaric acid	6.997	ESI-	417.3	222.1	178	HMDB0000428
2H5_3-Hydroxyglutaric acid	6.997	ESI-	422.1	225	178	-
2-Hydroxyglutaric acid	7.158	ESI-	417.3	137	220	HMDB0000694
AC_C8	7.253	ESI+	423.4	220.1	423.4	HMDB0000791
2H3_AC_C8	7.253	ESI+	426.4	220.1	-	-
Glutaric acid	7.443	ESI-	401.4	248.1	152	HMDB0000661
13C2_Glutaric acid	7.443	ESI-	401.2	248.05	152	-
3-Hydroxy-3-methylglutaric acid	7.48	ESI-	431.4	236.1	178	HMDB0029169
Suberylglycine	7.483	ESI-	500.4	137	209.1	HMDB0000953
Methylmalonic acid	7.553	ESI-	387.4	150	178	HMDB0000202
13C4-Methylmalonic acid	7.553	ESI-	391.4	151	179.1	-
Adipic acid	7.555	ESI-	415.4	178	262.2	HMDB0000448
Methylsuccinic acid	7.582	ESI-	401.4	248.1	112	HMDB0001844
Hexanoylglycine	7.678	ESI-	307.4	137	209	HMDB0000701
3-Methylglutaric acid	7.707	ESI-	415.4	262.1	152	HMDB0000752
3-Methylglutaconic acid_1	7.753	ESI-	413.1	260.05	178	HMDB0000522
Methylcitric acid	7.788	ESI-	457.2	439.1	178.2	HMDB0000379
2H3-Methylcitric acid	7.788	ESI-	460.15	442.05	178.2	-
AC_C10	7.886	ESI+	451.5	220.2	451.3	HMDB0000651
2H3_AC_C10	7.886	ESI+	454.3	220.2	-	-
Ethylmalonic acid	7.938	ESI-	401.4	178	150	HMDB0000622
Suberic acid	8.013	ESI-	443.35	152.05	178.3	HMDB0000893
3-Methylglutaconic acid_2	8.085	ESI-	413.1	260.05	178	HMDB0000522
AC_C12	8.522	ESI+	479.5	220.3	479.3	HMDB0002250
2H3_AC_C12	8.522	ESI+	482.6	220.3	-	-
Sebacic acid	8.59	ESI-	471.5	137	318.2	HMDB0000792
AC_C14_1	8.8	ESI+	505.5	220	505.3	HMDB0240588
2H3_AC_C14_1	8.8	ESI+	508.3	220	-	-
Pyruvic acid_1	8.943	ESI-	357.05	137.15	150.25	HMDB0000243
13C3_Pyruvic acid_1	8.943	ESI-	360.1	137.15	150.25	-
AC_C16OH	9.123	ESI+	551.4	220.1	145.15	HMDB0013336
AC_C14	9.148	ESI+	507.5	220.1	507.4	HMDB0005066
2H3_AC_C14	9.148	ESI+	510.5	220.1	-	-
AC_C18:1OH	9.296	ESI+	577.4	220.1	145.15	HMDB0240761
AC_C16:1	9.332	ESI+	533.4	220.1	145.15	HMDB0253127
AC_C16	9.764	ESI+	535.6	220.2	535.3	HMDB0000222
2H3_AC_C16	9.764	ESI+	538.4	220.2	-	-
Pyruvic acid_2	9.774	ESI-	357.05	137.15	150.25	HMDB0000243
13C3_Pyruvic acid_2	9.774	ESI-	360.1	137.15	150.25	-
AC_C18:1	9.878	ESI+	561.4	220.1	145.15	HMDB0005065
AC_C18	10.327	ESI+	563.6	220.3	563.3	HMDB0000848
2H3_AC_C18	10.327	ESI+	566.5	220.3	-	-

## Sheet: Table S５
Table S5. Summary statistics of metabolite concentrations in children without inborn errors of metabolism
Analyte	units	mean	median	1st quartile (Q1)	3rd quartile (Q3)	Shapiro-Wilk p_value*
3-Hydroxypropionic acid	µmol/L	3.77125	3.17	2.3175	4.485	<0.001
Methylcitric acid	µmol/L	0.190068	0.17	0.1475	0.21	<0.001
Methylmalonic acid	µmol/L	0.259831	0.2	0.2	0.21	<0.001
Lactic acid	µmol/L	2032.71	1866.25	1527.4	2385.03	<0.001
Pyruvic acid	µmol/L	129.251	123.95	89.2	155.9	<0.001
3-Hydroxyisovaleric acid	µmol/L	2.86801	2.56	1.8025	3.3625	<0.001
Isovalerylglycine	µmol/L	0.0102365	0.01	0.01	0.01	<0.001
3-Methylcrotonylglycine	µmol/L	0.0100338	0.01	0.01	0.01	<0.001
3-Methylglutaric acid	a.u.	31945.8	30740	23872.5	38124.2	<0.001
3-Methylglutaconic acid	a.u.	71481	66321.5	55199.8	82492.2	<0.001
3-Hydroxy-3-methylglutaric acid	a.u.	243585	194102	157528	270013	<0.001
3-Hydroxyglutaric acid	µmol/L	0.164797	0.14	0.08	0.21	<0.001
2-Hydroxyglutaric acid	a.u.	268353	233824	185499	297168	<0.001
Glutaric acid	µmol/L	0.541419	0.405	0.2075	0.7	<0.001
2-Methyl-3-hydroxybutyric acid	a.u.	157949	142894	106718	191584	<0.001
Tiglylglycine	a.u.	2114.16	2000	2000	2000	<0.001
Orotic acid	a.u.	2480.97	2000	2000	2000	<0.001
3-Hydroxybutyric acid	a.u.	6.94756e+06	2737079	1.78607e+06	5.68472e+06	<0.001
Adipic acid	a.u.	63098.5	44697	31093	64592	<0.001
Suberic acid	a.u.	100447	17517	11040.2	31138.2	<0.001
Sebacic acid	a.u.	85715.7	11014	6303.5	20995.5	<0.001
Hexanoylglycine	a.u.	2092.08	2000	2000	2000	<0.001
Suberylglycine	a.u.	2063.09	2000	2000	2000	<0.001
Methylsuccinic acid	a.u.	57949.7	55704.5	41318.5	70845.5	<0.001
Ethylmalonic acid	a.u.	128610	101500	75491.8	144505	<0.001
Arginine	µmol/L	139.894	136.6	119.1	157.55	<0.001
Glutamine	a.u.	2.30528e+06	2.0522e+06	1.80295e+06	2.52481e+06	<0.001
Citrulline	µmol/L	33.9892	34	28.2	38.8	0.242
Valine	µmol/L	178.35	174.8	149.4	203.7	<0.001
Tyrosine	µmol/L	97.9618	93.85	78.65	114.075	<0.001
Methionine	µmol/L	28.7676	27.1	22.1	34.025	<0.001
Leucine	µmol/L	156.849	147.55	130.675	177.925	<0.001
Phenylalanine	µmol/L	79.9449	76.7	69.35	89.325	<0.001
AC_C0	µmol/L	20.8948	20.87	18.1075	23.54	0.006
AC_C2	µmol/L	6.41949	5.56	4.3775	7.5425	<0.001
AC_C3	µmol/L	0.341527	0.3255	0.251	0.41	<0.001
AC_C4	µmol/L	0.147993	0.136	0.108	0.179	<0.001
AC_C4DC	µmol/L	0.0275372	0.026	0.022	0.02925	<0.001
AC_C5	µmol/L	0.082902	0.075	0.06	0.1	<0.001
AC_C5:1	µmol/L	0.00652703	0.006	0.004	0.008	<0.001
AC_C5OH	µmol/L	0.0211318	0.019	0.01575	0.024	<0.001
AC_C5DC	µmol/L	0.0167601	0.016	0.013	0.02	<0.001
AC_C6	µmol/L	0.0151216	0.012	0.008	0.02	<0.001
AC_C8	µmol/L	0.0663851	0.06	0.037	0.08225	<0.001
AC_C10	µmol/L	0.132689	0.1155	0.07175	0.167	<0.001
AC_C12	µmol/L	0.0407905	0.037	0.02075	0.05125	<0.001
AC_C14	µmol/L	0.0161655	0.014	0.00975	0.02	<0.001
AC_C14:1	µmol/L	0.0428953	0.0355	0.021	0.052	<0.001
AC_C16	µmol/L	0.0745101	0.072	0.05775	0.086	<0.001
AC_C18	µmol/L	0.0215777	0.02	0.016	0.026	<0.001
AC_C16:1	a.u.	290261	252242	175666	346043	<0.001
AC_C16OH	a.u.	51338.2	47024.5	34994.2	61592.2	<0.001
AC_C18:1	a.u.	2.56399e+06	2426622	1.90391e+06	3041707	<0.001
AC_C18:1OH	a.u.	81326.4	67531	45030.8	94129.2	<0.001
*Normality was tested using the Shapiro-Wilk test. p values < 0.001 are presented as p < 0.001.

## Sheet: Table S6
Table S6. Serum pediatric RIs (0–6 years) derived in this study versus published plasma reference limits across targeted metabolites.
Compound name	Our Study			Previous studies			Notes
	Lower	Upper	units	Lower	Upper	units	References	Reference population	RI derivation method	Sample type	Analytical method
3-Hydroxypropionic acid	1.42	9.83	µmol/L	NA	12.4	µmol/L	1	NA	NA	Plasma	GC-MS
Methylcitric acid	0.10	0.38	µmol/L	NA	1	µmol/L	1	NA	NA	Plasma	GC-MS
Methylmalonic acid	-	0.37	µmol/L	0.1	0.31	µmol/L	2	2 to <12 years (n = 232)	2.5th - 97.5th percentiles	Plasma/Serum	LC-MS/MS
Lactic acid	1054.4	3902.9	µmol/L	-	3100	µmol/L	3	3 to 24 months	NA	Plasma	Enzymatic method
Pyruvic acid	45.4	248.4	µmol/L	80	160	µmol/L	4	NA	NA	Whole blood	Enzymatic method
3-Hydroxyisovaleric acid	-	7.03	µmol/L	-	15.4	µmol/L	1	NA	NA	Plasma	GC-MS
Isovalerylglycine	-	0.01	µmol/L	NA	NA	-	NA	NA	NA	NA	NA
3-Methylcrotonylglycine	-	0.01	µmol/L	NA	NA	-	NA	NA	NA	NA	NA
3-Methylglutaric.acid	13931	57602	a.u.	NA	NA	-	NA	NA	NA	NA	NA
3-Methylglutaconic acid	36298	131339	a.u.	-	1.6	µmol/L	1	NA	NA	Plasma	GC-MS
3-Hydroxy-3-methylglutaric acid	108861	625203	a.u.	NA	NA	-	NA	NA	NA	NA	NA
3-Hydroxyglutaric acid	-	0.45	µmol/L	-	0.7	µmol/L	5	NA	NA	Plasma	LC-MS/MS
2-Hydroxyglutaric acid	130861	578833	a.u.	-	4.5	µmol/L	5	NA	NA	Plasma	LC-MS/MS
Glutaric acid	-	2.1	µmol/L	-	0.8	µmol/L	5	NA	NA	Plasma	LC-MS/MS
2-Methyl-3-hydroxybutyric acid	62577	333570	a.u.	-	2.5	µmol/L	1	NA	NA	Plasma	GC-MS
Tiglylglycine	-	2334	a.u.	NA	NA	-	NA	NA	NA	NA	NA
Orotic acid	1432	3386	a.u.	NA	NA	-	NA	NA	NA	NA	NA
3-Hydroxybutyric acid	866586	48966989	a.u.	0	400	µmol/L	3	0 to 4years	NA	Plasma	Enzymatic method
Adipic acid	14869	165654	a.u.	NA	NA	-	NA	NA	NA	NA	NA
Suberic acid	-	590676	a.u.	NA	NA	-	NA	NA	NA	NA	NA
Sebacic acid	-	489304	a.u.	NA	NA	-	NA	NA	NA	NA	NA
Hexanoylglycine	-	2164	a.u.	NA	NA	-	NA	NA	NA	NA	NA
Suberylglycine	-	2011	a.u.	NA	NA	-	NA	NA	NA	NA	NA
Methylsuccinic acid	23428	108437	a.u.	-	0.3	µmol/L	5	NA	NA	Plasma	LC-MS/MS
Ethylmalonic acid	44656	349780	a.u.	-	1.5	µmol/L	5	NA	NA	Plasma	LC-MS/MS
Arginine	94.4	194	µmol/L	1.19	63.18	µmol/L	6	0 to 2years	2.5th - 97.5th percentiles	Plasma	LC-MS/MS
Glutamine	1417957	4570111	a.u.	147.84	792.43	µmol/L	6	0 to 2years	2.5th - 97.5th percentiles	Plasma	LC-MS/MS
Citrulline	18.9	50.3	µmol/L	9.4	35.54	µmol/L	6	0 to 2years	2.5th - 97.5th percentiles	Plasma	LC-MS/MS
Valine	114.5	280.5	µmol/L	92.09	259.07	µmol/L	6	0 to 2years	2.5th - 97.5th percentiles	Plasma	LC-MS/MS
Tyrosine	56.6	160.9	µmol/L	49.9	184.24	µmol/L	6	0 to 2years	2.5th - 97.5th percentiles	Plasma	LC-MS/MS
Methionine	15.7	48.8	µmol/L	4.82	49.88	µmol/L	6	0 to 2years	2.5th - 97.5th percentiles	Plasma	LC-MS/MS
Leucine	101.4	248.6	µmol/L	66.28	192.18	µmol/L	6	0 to 2years	2.5th - 97.5th percentiles	Plasma	LC-MS/MS
Phenylalanine	56	114.9	µmol/L	30.7	78.69	µmol/L	6	0 to 2years	2.5th - 97.5th percentiles	Plasma	LC-MS/MS
AC_C0	13.37	28.83	µmol/L	24	63	µmol/L	7	13months to 6years	NA	Serum	FIA-MS/MS
AC_C2	3.06	14.08	µmol/L	2	27.57	µmol/L	8	8days to 7years	NA	Serum	FIA-MS/MS
AC_C3	0.160	0.615	µmol/L	-	1.78	µmol/L	8	8days to 7years	NA	Serum	FIA-MS/MS
AC_C4	0.071	0.288	µmol/L	-	1.06	µmol/L	8	8days to 7years	NA	Serum	FIA-MS/MS
AC_C4DC	0.017	0.051	µmol/L	-	0.05	µmol/L	8	8days to 7years	NA	Serum	FIA-MS/MS
AC_C5	0.035	0.163	µmol/L	-	0.63	µmol/L	8	8days to 7years	NA	Serum	FIA-MS/MS
AC_C5:1	0.002	0.015	µmol/L	-	0.09	µmol/L	8	8days to 7years	NA	Serum	FIA-MS/MS
AC_C5OH	0.011	0.041	µmol/L	-	0.12	µmol/L	8	8days to 7years	NA	Serum	FIA-MS/MS
AC_C5DC	0.008	0.028	µmol/L	-	0.1	µmol/L	8	8days to 7years	NA	Serum	FIA-MS/MS
AC_C6	0.003	0.043	µmol/L	-	0.23	µmol/L	8	8days to 7years	NA	Serum	FIA-MS/MS
AC_C8	0.014	0.167	µmol/L	-	0.45	µmol/L	8	8days to 7years	NA	Serum	FIA-MS/MS
AC_C10	0.023	0.353	µmol/L	-	0.91	µmol/L	8	8days to 7years	NA	Serum	FIA-MS/MS
AC_C12	0.007	0.110	µmol/L	-	0.35	µmol/L	8	8days to 7years	NA	Serum	FIA-MS/MS
AC_C14	0.005	0.039	µmol/L	-	0.15	µmol/L	8	8days to 7years	NA	Serum	FIA-MS/MS
AC_C14:1	0.008	0.130	µmol/L	-	0.35	µmol/L	8	8days to 7years	NA	Serum	FIA-MS/MS
AC_C16	0.040	0.126	µmol/L	-	0.52	µmol/L	8	8days to 7years	NA	Serum	FIA-MS/MS
AC_C18	0.011	0.038	µmol/L	-	0.12	µmol/L	8	8days to 7years	NA	Serum	FIA-MS/MS
AC_C16:1	100743	723762	a.u.	-	0.21	µmol/L	8	8days to 7years	NA	Serum	FIA-MS/MS
AC_C16OH	20053	107215	a.u.	-	0.07	µmol/L	8	8days to 7years	NA	Serum	FIA-MS/MS
AC_C18:1	1189675	4733385	a.u.	-	0.45	µmol/L	8	8days to 7years	NA	Serum	FIA-MS/MS
AC_C18:1OH	18202	209737	a.u.	-	0.04	µmol/L	8	8days to 7years	NA	Serum	FIA-MS/MS
References
1	“Mitochondrial Metabolites, Plasma - Mayo Clinic Laboratories | Pediatric Catalog,” https://pediatric.testcatalog.org/show/MMPP (accessed September 18, 2025).
2	A. Abildgaard, C. S. Knudsen, C. S. Hoejskov, et al., “Reference intervals for plasma vitamin B12 and plasma/serum methylmalonic acid in Danish children, adults and elderly,” Clinica Chimica Acta 525 (2022): 62–68.
3	“Lactate, Plasma - Mayo Clinic Laboratories Extended Catalog,” https://www.testcatalog.org/show/LACS1 (accessed September 18, 2025).
4	“Pyruvic Acid, Blood - Network Reference Lab,” https://nrl.testcatalog.org/show/PYR (accessed September 18, 2025) .
5	“Hydroxyglutaric Acids, Glutaric Acid, Ethylmalonic Acid, and Methylsuccinic Acid, Plasma - Logan Health Medical Center Laboratory Test Catalog,” https://logan.testcatalog.org/show/HGEMP (accessed September 18, 2025).
6	Y. Wen, Q. Liu, H. Zeng, et al., “Age-specific reference intervals for plasma amino acids and their associations with nutrient intake in the Chinese pediatric population,” iMeta 4 (2025): e70051.
7	“Carnitines, Serum - Mayo Clinic Laboratories Extended Catalog,” https://isj.testcatalog.org/show/CARNS (accessed February 10, 2026).
8	“Acylcarnitines, Quantitative, Serum - Mayo Clinic Laboratories Extended Catalog,” https://www.testcatalog.org/show/ACRNS (accessed September 18, 2025).

## Sheet: Table S7
Table S7. Inborn error s of metabolism included in current newborn metabolic screening programs in Japan
Category	Disease
AA	Phenylketonuria
	Maple syrup urine disease
	Homocystinuria*
	Citrullinemia typeⅠ
	Argininosuccinic aciduria**
	Citrin deficiency
	Tyrosinemia typeⅠ
OA	Methylmalonic acidemia
	Propionic acidemia
	Isovaleric acidemia
	3-Methylcrotonyl-CoA carboxylase deficiency
	3-Hydroxy-3-methylglutaryl-CoA lyase deficiency
	Multiple carboxylase deficiency
	Glutaric acidemia typeⅠ
	β-ketothiolase deficiency
FA	Medium chain acyl-CoA dehydrogenase deficiency
	Very long chain acyl-CoA dehydrogenase deficiency
	Mitochondrial trifunctional protein deficiency
	Carnitine palmitoyltransferaseⅠ deficiency
	Carnitine palmitoyltransferaseⅡ deficiency
	Carnitine-acylcarnitine translocase deficiency
	Primary carnitine deficiency
	Glutaric acidemia typeⅡ
Abbreviations: AA, amino acid disorder; OA, organic acid disorder; FA, fatty acid oxidation disorder.
*Total homocysteine is not covered in this study
**Argininosuccinic acid is not covered in this study
